# Supplementary material for: Down-Regulation Ovulation-Induction Leads to Favorable Outcomes in a Single Frozen-Thawed Blastocyst Transfer RCT
Source: Front Endocrinol (Lausanne). 2022 Mar 7;13:797121. doi: 10.3389/fendo.2022.797121 (PMC8934774; doi:10.3389/fendo.2022.797121)
Supplement: Supplementary file 1 [file DataSheet_1.xlsx]

## Sheet: DROI-VS-HRT
Basic characteristics of patients at the cycle level																		FET
Group	Name-female	Age-female	Name-male	Age-male	IVF/ICSI	protocol for cos	BMI	type of infertility	Infertility duration	B-FSH	B-LH	B-PRL	B-E2	B-T	B-P	AMH	AFC	Blastocyst stage	Blastocyst quality	Endometrium thickness	Reproductive Outcomes	Ectopic pregnancy	Type of misscarriage
2	**	25	**	26	IVF	GnRH-ANT	19.81	secondary	1	7.45	5.36	13.55	35	0.33	0.1	3.38	15	D5	4BB	9	Biochemical miscarriage
1	**	26	**	27	IVF	GnRH-ANT	20.89	primary	2	7.19	5.28	15.19	24	0.56	0.73	2.36	12	D5	4AB	13
1	**	28	**	35	IVF	GnRH-ANT	27.18	primary	1	6.06	10.57	7.37	37.1	0.21	1.1	2.9	14	D5	4AB	15
1	**	30	**	34	ICSI	GnRH-ANT	22.04	secondary	4	6.11	10.41	17.67	29.72	0.56	0.76	6.66	12	D5	4AB	11	Clinical pregnancy
1	**	22	**	27	ICSI	GnRH-ANT	24.46	primary	2	5.66	8.08	13.31	34	0.55	1.49	2.73	11	D5	4AA	13	Clinical pregnancy
1	**	27	**	32	IVF	GnRH-ANT	22.84	secondary	5	6.02	11.46	10.91	35	0.89	1.3	3.81	17	D5	5AA	12	Clinical pregnancy
2	**	26	**	26	IVF	GnRH-ANT	22.67	primary	3	4.85	5.78	8.94	13	0.4	0.38	9.41	24	D5	5AA	11
2	**	31	**	41	IVF	GnRH-ANT	20.31	secondary	3	9.72	3.49	5.46	17	0.45	0.73	1.71	8	D5	4BB	7	Clinical pregnancy		First trimester pregnancy loss
1	**	36	**	36	IVF	GnRH-ANT	21.48	secondary	2	8.22	7.78	13.8	38.5	0.84	0.73	4.52	16	D5	4BB	8	Clinical pregnancy
1	**	37	**	38	IVF	PPOS	18.44	primary	4	6.87	3.16	33.38	40.6	0.34	0.35	4.63	15	D5	5BB	9
2	**	20	**	30	IVF	GnRH-ANT	20.81	primary	2	6.89	5.62	9.68	32	0.57	1.39	2.91	11	D5	5AA	11	Clinical pregnancy
2	**	28	**	30	IVF	GnRH-ANT	19.56	secondary	1	8.1	4.46	17.4	34.9	0.57	0.46	4.28	16	D5	4AA	10	Clinical pregnancy
2	**	27	**	29	IVF	GnRH-ANT	20.81	secondary	1	4.65	2.31	21.45	28	0.88	0.78	4.97	12	D6	4AB	11	Clinical pregnancy		First trimester pregnancy loss
2	**	31	**	31	IVF	GnRH-ANT	20.4	secondary	1	6.42	4.92	14.13	45.5	0.29	0.56	2.97	10	D5	4AA	13	Clinical pregnancy
1	**	20	**	27	IVF	GnRH-ANT	21.78	primary	1	5.73	1.98	16.07	37	0.77	0.73	3.34	10	D5	5AB	12
2	**	30	**	30	IVF	GnRH-ANT	19.53	primary	5	3.8	2.37	8.77	19	28.45	0.1	5.46	8	D5	4AA	12	Biochemical miscarriage
1	**	34	**	34	IVF	PPOS	27.89	secondary	2	4.35	2.21	10.51	34	1.23	0.52	5.32	24	D5	4BB	10	Clinical pregnancy		First trimester pregnancy loss
1	**	32	**	35	IVF	GnRH-ANT	22.89	secondary	4	5.82	3.83	7.53	32.3	0.52	0.8	3.96	18	D5	6AA	7	Biochemical miscarriage
2	**	29	**	36	IVF	GnRH-ANT	22.55	secondary	3	4.83	4.8	9.57	26	0.55	0.36	8.66	22	D5	4BB	9	Clinical pregnancy
2	**	24	**	25	IVF	GnRH-ANT	22.83	secondary	3	7.28	4.77	6.03	20	0.47	0.46	7.83	24	D6	5AB	23	Clinical pregnancy
2	**	26	**	29	ICSI	GnRH-ANT	26.5	primary	1	6	3.08	14.29	34.5	0.23	1.06	6.68	24	D5	4AA	10
1	**	32	**	30	IVF	GnRH-ANT	19.98	primary	5	8.06	3.13	21.05	26	0.96	0.99	3.28	20	D6	4AB	10
1	**	28	**	32	IVF	GnRH-ANT	19.33	primary	3	5.16	8.17	12.46	21	0.38	1.59	4.41	24	D6	5BB	10
1	**	36	**	41	IVF	PPOS	26.49	secondary	2	7.97	5.97	12.83	51.1	638.61		4.1	3	D5	4AA	7	Clinical pregnancy
1	**	36	**	32	IVF	PPOS	22.48	secondary	2	6.91	2.98	16.16	37.1	43.55	0.2	7.27	17	D5	5BB	11	Clinical pregnancy
2	**	28	**	31	IVF	GnRH-ANT	26.17	primary	1	7.11	5.5	22.02	34	0.35	0.53	8.38	24	D5	4BA	8
1	**	31	**	35	IVF	GnRH-ANT	19.53	secondary	7	3.41	1.06	12.98	40.8	22.36	17	1.48	14	D5	4BB	10	Clinical pregnancy
1	**	30	**	32	ICSI	GnRH-ANT	22.48	secondary	2	8.26	7.96	20.32	40.6	0.36	0.28	7.41	24	D5	4AA	11	Clinical pregnancy
2	**	31	**	33	ICSI	GnRH-ANT	22.48	secondary	2	8.26	7.96	20.32	40.6	0.23	0.56	10.36	16	D5	5BB	10
1	**	35	**	36	IVF	GnRH-ANT	22.04	secondary	0.5	4.33	2.8	16.96	35.7	0.68	1.03	5.56	18	D5	5BB	13
1	**	26	**	31	IVF	GnRH-ANT	20.83	secondary	1	4.91	3.3	10.92	15.07	19.26	0.49	5.3	17	D5	4AB	11	Clinical pregnancy
1	**	29	**	30	ICSI	GnRH-ANT	20.96	primary	2	9.03	7.63	9.21	26	0.36	0.36	5.91	11	D5	4BB	10	Clinical pregnancy
1	**	31	**	25	IVF	GnRH-ANT	23.01	primary	2	7.71	3.36	11.15	24	0.03	0.84	3.41	11	D5	5AA	14	Clinical pregnancy		First trimester pregnancy loss
1	**	26	**	27	IVF	GnRH-ANT	27.69	primary	2	5.08	4.88	10.72	32	0.31	0.68	2.19	14	D5	5BA	14	Clinical pregnancy
1	**	34	**	35	IVF	PPOS	23.05	secondary	2	9.14	6.29	4.86	34	0.28	1.08	2.99	10	D5	5bB	12
1	**	30	**	30	IVF	GnRH-ANT	24.14	secondary	6	8.88	4.27	16.3	36	0.47	0.29	1.93	11	D5	5BA	12
1	**	31	**	29	IVF	GnRH-ANT	19.53	secondary	3	5.64	5.85	13.61	19	0.55	0.74	1.75	8	D6	5CA	17
1	**	30	**	32	ICSI	GnRH-ANT	18.73	primary	2	5.55	2.24	20.51	42.5	0.28	0.47	5.58	18	D6	4BB	18	Clinical pregnancy
2	**	27	**	29	IVF	GnRH-ANT	20.89	secondary	4	6.03	8.9	9.5	45.5	0.74	1.68	6.46	20	D5	3BB	12
2	**	26	**	28	IVF	GnRH-ANT	20.57	primary	3	4.02	2.54	14.78	24	0.56	0.78	3.26	17	D5	4AB	11
2	**	31	**	28	IVF	GnRH-ANT	18.89	primary	3	7.11	7.13	10.61	58.8	0.74	0.45	11.01	30	D6	4AA	9	Clinical pregnancy		First trimester pregnancy loss
2	**	28	**	31	IVF	GnRH-ANT	19.53	primary	2	7.72	3.67	12.36	39	0.49	1.24	4.24	10	D5	5AB	11	Clinical pregnancy
1	**	29	**	28	IVF	GnRH-ANT	19.14	secondary	3	7.87	4.19	24.51	52	0.31	1	2.02	12	D5	4AA	15	Biochemical miscarriage
2	**	24	**	26	IVF	GnRH-ANT	19.53	primary	2	8.81	5.63	12.19	16	0.42	0.68	3.64	13	D5	4AA	10	Clinical pregnancy
1	**	23	**	27	IVF	GnRH-ANT	23.44	primary	2	6.3	1.61	44.05	8	0.48	0.72	1.32	9	D5	4BA	11
2	**	32	**	41	IVF	GnRH-ANT	25.39	secondary	2	4.27	5.26	8.59	35	0.83	0.42	6.69	20	D5	4AA	13	Clinical pregnancy		First trimester pregnancy loss
1	**	34	**	34	IVF	GnRH-ANT	24.14	secondary	6	7.47	2.78	14.72	34	0.14	0.5	3.18	10	D5	5BA	15
2	**	37	**	36	IVF	PPOS	24.9	primary	12	5.15	4.08	11.55	12	0.28		1.69	12	D6	4AA	11	Biochemical miscarriage
1	**	29	**	30	ICSI	GnRH-ANT	20.44	secondary	6	9.62	5.74	5.15	33.15	1.39	0.41	12.82	24	D5	AA	9	Clinical pregnancy
1	**	24	**	28	IVF	GnRH-ANT	21.6	primary	3	7	14.58	10.55	41.3	0.04	0.87	1.35	4	D6	3AB	11
1	**	28	**	27	IVF	GnRH-ANT	19.53	primary	1	6.42	4.58	34.22	36.55	0.23	0.56	10.36	25	D5	4AA	12	Biochemical miscarriage
2	**	31	**	31	IVF	GnRH-ANT	21.94	secondary	1	3.66	4.85	10.18	51.1	4	0.46	5.83	11	D5	4AA	13
1	**	30	**	42	IVF	GnRH-ANT	26.44	secondary	2	3.57	1.48	16.01	17.9	0.13	0.53	1.38	12	D5	4AB	9	Clinical pregnancy
1	**	24	**	26	ICSI	GnRH-ANT	26.71	primary	3	5.03	2.34	20.22	34	1.13	2.26	6.14	20	D5	5AA	11	Clinical pregnancy		First trimester pregnancy loss
1	**	32	**	37	IVF	GnRH-ANT	21.48	primary	2	7.28	3.03	69.12	34.85	0.42	0.76	4.41	13	D5	5AA	13	Clinical pregnancy
2	**	33	**	36	IVF	GnRH-ANT	24.34	secondary	1.5	7.67	2.61	7.74	20	0.41	1.06	5.48	24	D5	4BB	13	Biochemical miscarriage
1	**	38	**	45	IVF	PPOS	21.64	secondary	1	6.17	3.91	14.37	41.3	0.4	0.54	1.5	15	D5	5BA	10	Clinical pregnancy
2	**	27	**	31	IVF	GnRH-ANT	18.43	primary	1	4.99	10.33	11.88	15	0.37	0.09	3.69	15	D5	4AB	11	Clinical pregnancy
1	**	35	**	35	IVF	PPOS	23.83	secondary	5	6.41	4.1	10.71	17	0.22	0.08	6.73	18	D5	5CB	13	Clinical pregnancy
2	**	34	**	48	IVF	PPOS	24.22	secondary	6	8.56	4.21	14.49	37	0.37	0.17	3.71	13	D5	4AB	6	Clinical pregnancy
1	**	31	**	35	IVF	GnRH-ANT	18.73	primary	2	7.39	5.12	7.89	34	1.9	0.57	10.96	28	D5	4BA	7.6	Biochemical miscarriage
1	**	33	**	32	IVF	GnRH-ANT	20.6	primary	1	7.56	4.74	13.48	39.2	0.43	0.09	3.79	14	D5	6BB	12
2	**	38	**	38	IVF	PPOS	21.77	secondary	10	7.21	5.47	19.14	36	0.06	0.25	3.06	14	D6	5AA	12	Clinical pregnancy		First trimester pregnancy loss
2	**	31	**	33	IVF	PPOS	20.72	secondary	1	7.29	2.9	20.12	26	0.26	0.32	1.67	12	D6	4AB	6	Clinical pregnancy
2	**	29	**	32	IVF	GnRH-ANT	18.29	primary	2	8.46	12.17	29.79	32.25	0.6	0.58	8.6	24	D5	4AB	13
2	**	34	**	35	IVF	PPOS	20.13	secondary	2	7.56	3.99	16.61	37	0.31	0.45	1.82	8	D6	5AA	12	Clinical pregnancy
1	**	34	**	37	ICSI	PPOS	20.96	primary	6	6.87	7.86	12.7	40.8	0.75	0.88	5.17	17	D5	4BB	19	Clinical pregnancy
2	**	31	**	31	IVF	GnRH-ANT	21.63	secondary	3	5.63	3.72	13.72	37	0.63	0.98	4.76	24	D5	4BB	9
2	**	23	**	33	ICSI	GnRH-ANT	21.33	primary	2	7.08	6.43	31.23	30.75	0.66	2.03	3.11	24	D6	5BB	10	Biochemical miscarriage
1	**	26	**	30	IVF	GnRH-ANT	24.97	primary	2	7.34	7.09	21.3	24	1.02	0.23	6.62	24	D5	6BB	10
1	**	30	**	34	IVF	GnRH-ANT	20.19	secondary	2	5.6	3.4	15.28	37.8	0.48	0.67	4.04	16	D6	4BB	11	Clinical pregnancy
2	**	28	**	30	IVF	GnRH-ANT	21.03	secondary	2	4.97	8.64	12.76	47.6	0.72	0.79	4.26	24	D5	4AB	12	Clinical pregnancy
1	**	27	**	37	IVF	GnRH-ANT	20.61	primary	3	5.14	4.86	12.32	27	0.83	0.92	4.75	15	D6	4BB	7	Clinical pregnancy
1	**	32	**	34	IVF	GnRH-ANT	24.65	secondary	1	6.03	3.95	19.71	37.1	0.64	0.61	2.96	6	D5	4AA	12	Clinical pregnancy		First trimester pregnancy loss
2	**	32	**	34	IVF	PPOS	21.36	secondary	6	8.16	7.29	12.35	37.1	0.35	0.26	12.15	31	D6	5BA	11	Biochemical miscarriage
2	**	28	**	32	IVF	GnRH-ANT	21.64	secondary	1	7.55	2.26	36.99	38	0.37	0.7	5.47	13	D5	5BB	8	Clinical pregnancy		First trimester pregnancy loss
2	**	39	**	34	ICSI	PPOS	19.53	secondary	3	6.86	3.08	38.91	30	0.31	0.44	1.42	8	D6	5BB	23	Clinical pregnancy
1	**	29	**	28	IVF	GnRH-ANT	20.5	primary	3	2.24	3.71	8.29	54.6	0.24	0.05	3.27	12	D5	6AA	8	Clinical pregnancy
1	**	28	**	33	IVF	GnRH-ANT	20.2	secondary	2	3.49	5.67	21.54	48.3	0.29	0.44	2.1	7	D5	5AA	12	Clinical pregnancy
1	**	29	**	31	IVF	GnRH-ANT	19.82	secondary	2	5.71	3.83	11.25	29	0.78	2.72	4.83	14	D5	4BB	12	Clinical pregnancy	Ectopic pregnancy
2	**	36	**	35	IVF	PPOS	22.22	secondary	1	6.52	2.55	21.82	11	0.13	0.2	2.39	10	D5	5BA	8
1	**	32	**	47	IVF	GnRH-ANT	25.39	secondary	5	7.64	3.9	19.07	31	0.57	0.8	5.69	17	D5	4AB	8	Clinical pregnancy
1	**	33	**	36	IVF	PPOS	19.53	secondary	10	2.01	3.12	7.79	51.1	638.61		3.86	2	D5	4BB	12	Clinical pregnancy
2	**	24	**	31	IVF	GnRH-ANT	21.4	primary	2	4.14	6.29	11.21	37.5	0.74	0.72	9.14	24	D5	5AA	10	Clinical pregnancy		First trimester pregnancy loss
2	**	37	**	51	IVF	GnRH-ANT	23.42	secondary	3	5.8	2.62	12.35	51.8	0.35	0.8	3.28	8	D5	4AA	10	Clinical pregnancy
1	**	31	**	31	IVF	GnRH-ANT	20.81	secondary	4	2.79	13.33		50.4	0.56	1.21	1.63	8	D5	4AA	10
2	**	35	**	40	ICSI	PPOS	26.03	secondary	10	8.51	3.33	21.03	37	0.31	0.94	4.95	20	D5	4BB	12
2	**	25	**	28	IVF	GnRH-ANT	22.1	primary	2	6.1	5.21	19.57	37.09	21.62	0.5	9.9	24	D6	5AA	12	Biochemical miscarriage
1	**	24	**	32	IVF	GnRH-ANT	19.03	secondary	3	6.18	6.66	11.33	37.4	3.91	1.2	5.46	16	D6	4BB	13	Clinical pregnancy
2	**	37	**	39	IVF	PPOS	21.43	secondary	4	6.56	4.49	5.76	37.8	0.48	0.17	5.15	18	D6	4AA	11
2	**	33	**	31	IVF	GnRH-ANT	25.15	primary	1	5.42	2.95	25.37	49	0.61	0.64	3.26	14	D5	5AB	12	Clinical pregnancy
1	**	33	**	37	ICSI	GnRH-ANT	22.48	secondary	1	4.3	5.63	15.61	21	0.89	0.92	3.41	24	D6	4BB	10	Clinical pregnancy	Ectopic pregnancy
1	**	38	**	40	ICSI	PPOS	21.94	secondary	8	6.09	3.5	13.84	13	0.7	1.08	2.11	3	D5	5AA	14	Clinical pregnancy
2	**	38	**	41	ICSI	GnRH-ANT	21.94	secondary	1	6.09	3.5	13.84	13	0.23	0.48	3.47	6	D6	4BB	10
2	**	38	**	41	ICSI	PPOS	21.94	secondary	9	6.09	3.5	13.84	13	0.23	0.48	3.47	6	D5	4BA	11	Clinical pregnancy		First trimester pregnancy loss
2	**	24	**	28	IVF	GnRH-ANT	24.44	primary	2	7.01	2.07	7.4	39	0.5	0.17	6.94	17	D5	5AA	8	Clinical pregnancy
2	**	34	**	40	ICSI	GnRH-ANT	20.77	secondary	1	7.82	5.82	10.56	33.75	0.66	0.38	2.27	9	D6	4BB	10	Clinical pregnancy
1	**	27	**	29	ICSI	GnRH-ANT	21.76	primary	6	7.46	3.8	26.99	38.25		3.37	2.09	17	D5	4BB	11	Clinical pregnancy
1	**	35	**	37	ICSI	PPOS	26.04	secondary	3	3.49	3.32	5.18	30	0.53	0.21	3.28	10	D5	4AA	14	Clinical pregnancy
1	**	27	**	28	IVF	GnRH-ANT	24.03	primary	6	7.32	5.4	8.54	42.5	0.5	0.37	2.47	8	D5	4AA	14	Clinical pregnancy
1	**	37	**	30	IVF	PPOS	23.82	secondary	5	5.03	2.61	6.46	40.8	0.63	1.2	2.36	11	D5	4BB	8	Clinical pregnancy
2	**	26	**	28	IVF	GnRH-ANT	19.53	secondary	3	5.45	2.55	12.23	48.3	0.77	0.75	1.34	8	D5	4AB	17
1	**	28	**	32	IVF	GnRH-ANT	20.58	secondary	9	7.52	2.9	11.03	37	0.44	0.49	1.68	14	D5	4AB	12
2	**	23	**	22	IVF	GnRH-ANT	20.82	primary	3	7	1.32	17.98	35	0.11	0.21	2.29	14	D6	4AB	11
1	**	35	**	44	IVF	GnRH-ANT	21.48	primary	6	6.49	3.24	11.74	45.5	0.47	0.42	4.84	18	D5	5AB	18	Biochemical miscarriage
2	**	24	**	25	IVF	GnRH-ANT	18.1	primary	4	3.32	6.86	23.55	33.75	3.88	1.44	6.61	10	D5	5BB	8	Biochemical miscarriage
2	**	32	**	32	IVF	PPOS	19.96	primary	3	6.43	6.82	11.23	31.5	0.63	0.7	12.48	24	D5	4AB	13	Clinical pregnancy
2	**	26	**	27	IVF	GnRH-ANT	22.83	primary	2	8.07	5.5	10.05	38.25	0.39	0.33	1.62	16	D5	4Bb	16	Clinical pregnancy
2	**	22	**	29	IVF	GnRH-ANT	20.7	secondary	1	5.22	6.57	16.16	39	0.97	0.5	5.03	15	D6	4BB	9
2	**	24	**	25	ICSI	GnRH-ANT	27.34	secondary	3	5.17	4.3	66.34	13	0.37	0.62	9.43	20	D5	4BB	10
2	**	29	**	47	IVF	GnRH-ANT	24.03	primary	3	4.13	19.64	8.85	40.6	0.74	0.46	2.05	19	D5	4AA	13
2	**	31	**	36	IVF	GnRH-ANT	19.53	secondary	1	5.54	2.43	6.56	33	0.7	0.56	1.12	13	D5	4AB	8
1	**	34	**	34	IVF	PPOS	27.31	primary	3	8.25	8.62		25	0.44	1.51	2.05	10	D5	4Ba	14
1	**	30	**	32	IVF	GnRH-ANT	20.43	secondary	8	7.38	9.76	11.9	39.9	0.53	0.95	2.76	11	D5	4AB	10	Clinical pregnancy
2	**	34	**	37	ICSI	PPOS	19.53	secondary	1	5	4.03	6.34	69.3	0.61	0.67	2.36	19	D5	4BB	11
1	**	35	**	36	IVF	GnRH-ANT	21.5	secondary	2	9.42	3.94	12.68	42	0.44	0.31	3.29	24	D5	5AA	10
2	**	26	**	27	IVF	GnRH-ANT	27.64	primary	2	8.44	6.41		34.5	0.36	0.27	3.81	16	D6	5AA	8	Clinical pregnancy
2	**	23	**	24	ICSI	GnRH-ANT	21.48	primary	1	9.89	7.53	29.61	39	0.35	1.44	4.47	14	D5	4AB	10	Clinical pregnancy
2	**	28	**	36	IVF	GnRH-ANT	27.7	secondary	6	5.14	2.64	19.74	11	0.59	0.52	2.91	12	D5	5BC	12	Clinical pregnancy
2	**	31	**	32	IVF	PPOS	19.53	primary	3	3.76	1.8	14.33	27	0.41	0.1	1.51	18	D5	4AB	13	Clinical pregnancy
1	**	30	**	31	IVF	GnRH-ANT	22.06	primary		7	7.57	11.72	32	0.44	0.46	8.78	24	D5	4BB	15	Biochemical miscarriage
2	**	37	**	41	IVF	GnRH-ANT	18.73	secondary	2	7.22	4.37	12.17	33.75	0.13	0.31	6.97	12	D5	5AA	10
2	**	29	**	28	IVF	GnRH-ANT	19.53	primary	3	7.79	3.83	10.42	37.8	0.48	0.32	1.74	8	D5	4AB	15	Clinical pregnancy
2	**	36	**	38	ICSI	GnRH-ANT	20.57	secondary	1	6.77	3.14	6.3	42.7	0.53	1.14	2.11	20	D6	4BB	10	Clinical pregnancy
2	**	26	**	27	IVF	GnRH-ANT	20.45	secondary	2	7.33	4.98	7.99	44.1	0.27	0.69	2.32	24	D5	4BB	10	Clinical pregnancy
2	**	32	**	40	IVF	GnRH-ANT	21.48	secondary	13	8.2	3.49	14.87	39.9	0.46	0.58	4.2	18	D5	5BA	12
1	**	24	**	24	ICSI	GnRH-ANT	27.06	primary	2	4.75	2.29	7.89	34	1	0.82	1.63	9	D5	4AB	8	Clinical pregnancy
1	**	33	**	44	IVF	PPOS	18.2	secondary	4	4.12	10.54	7.65	60.2	0.23	0.48	3.47	6	D6	4BA	12
1	**	32	**	43	IVF	GnRH-ANT	22.66	secondary	0.5	9.58	5.62	6.15	35.7	0.51	0.81	2.89	18	D6	4Bb	13	Clinical pregnancy
2	**	35	**	38	IVF	PPOS	21.91	secondary	3	9.09	5.03	8.37	54.6	0.34	0.36	3.86	11	D5	5AA	10	Clinical pregnancy
1	**	27	**	32	IVF	GnRH-ANT	22.04	primary	2	6.03	3.36	10.88	37	0.63	0.3	1.59	22	D5	5BB	9	Clinical pregnancy
2	**	32	**	23	IVF	GnRH-ANT	21.76	secondary	0.25	9.13	3.73	10.38	30	1.14	0.88	1.11	13	D5	5BA	10
1	**	24	**	28	IVF	GnRH-ANT	19.53	primary	4	6.89	2.37	8.73	34.85	15.32	0.1	6.42	11	D5	4AA	8	Clinical pregnancy
1	**	22	**	28	IVF	GnRH-ANT	23.44	secondary	3	4.29	8.76	10.2	40..2	0.31	0.47	1.22	10	D5	4BB	14
1	**	36	**	37	ICSI	PPOS	21.99	secondary	2	8.74	3.16	10.65	39.2	0.91	0.17	1.99	12	D5	5AA	7
1	**	36	**	37	ICSI	GnRH-ANT	21.99	secondary	2	8.74	3.16	10.65	39.2	0.51	0.85	2.88	12	D5	5AA	9	Clinical pregnancy
1	**	37	**	37	IVF	GnRH-ANT	23.23	secondary	15	6.83	3.82	17.7	35.7	0.57	0.54	1.85	8	D5	5AB	9	Clinical pregnancy
2	**	37	**	44	IVF	GnRH-ANT	19.53	secondary	9	7.74	2.81	11.53	12	0.56	0.39	1.29	8	D5	4BB	10	Biochemical miscarriage
2	**	26	**	29	IVF	GnRH-ANT	18.37	primary	2	5.99	4.63	18.23	27	0.31	0.28	4.38	12	D5	5BB	11
1	**	35	**	37	IVF	GnRH-ANT	24.89	secondary	1	7	17.17	7.69	41.3	0.46	0.61	6.86	11	D5	5AA	11	Clinical pregnancy
2	**	31	**	32	IVF	GnRH-ANT	21.34	secondary	5	8.22	5.6	23.95	35.25	0.33	0.6	5.68	20	D6	4AA	7
2	**	30	**	29	ICSI	GnRH-ANT	22.43	primary	5	4.44	0.45	16.63	28	0.65	0.35	8.01	19	D5	4BB	11	Biochemical miscarriage
2	**	31	**	30	IVF	GnRH-ANT	24.44	secondary	3	5.23	3.43	8.99	14	0.84	0.49	1.45	10	D5	5AB	12
2	**	29	**	31	IVF	GnRH-ANT	25.16	secondary	1	5.9	4.05	4.16	42.7	0.55	0.33	3.14	20	D5	4bB	10	Biochemical miscarriage
2	**	24	**	26	IVF	GnRH-ANT	19.92	primary	1	6.59	8.85	27.83	40.6	0.68	0.83	8.95	24	D5	4BA	9
2	**	36	**	40	ICSI	PPOS	19.14	secondary	8	5.68	6.64	7.88	33	0.46	0.44	7.3	20	D6	4AA	12	Clinical pregnancy
1	**	28	**	31	IVF	GnRH-ANT	25.33	primary	5	5.62	5.39	14.21	46.9	1.48	0.74	9.8	28	D6	4CB	10	Biochemical miscarriage
2	**	35	**	34	IVF	PPOS	24.65	primary	10	6.35	4.94	15.26	43.4	0.45	0.63	2.86	8	D5	4BB	10
2	**	29	**	34	ICSI	GnRH-ANT	22.23	secondary	1	7.75	1.97	20.82	39	1.02	0.78	1.78	8	D5	4BB	19
1	**	23	**	30	IVF	GnRH-ANT	19.53	primary	2	7.04	3.93	8.95	65.1	0.31	0.55	1.66	9	D5	5BB	12	Biochemical miscarriage
1	**	38	**	37	ICSI	GnRH-ANT	18.37	secondary	7	8.94	3.59	5.99	41.3	0.18	0.2	5.81	16	D5	4AA	14	Clinical pregnancy
2	**	26	**	25	IVF	GnRH-ANT	21.64	primary	3	5.93	3.82		13.98			5.46	18	D5	4AB	14	Clinical pregnancy
1	**	33	**	22	IVF	GnRH-ANT	22.43	secondary		7.31	3.17	9.21	25	0.92	1.01	3.79	12	D6	4AB	11	Clinical pregnancy
1	**	26	**	24	IVF	GnRH-ANT	18.73	primary	1	7.38	9.16	19.6	58.1	0.58	0.49	1.12	10	D6	4BB	12	Clinical pregnancy
1	**	35	**	42	IVF	GnRH-ANT	18.66	secondary	3	6.25	5.06	6.62	40.6	0.34	0.91	4.28	9	D6	5AA	8
2	**	23	**	24	IVF	GnRH-ANT	24.8	primary	2	3.62	1.63		23		1.36	2.9	20	D5	5AA	12	Clinical pregnancy		late abortion
2	**	23	**	30	IVF	GnRH-ANT	19.95	primary	1	5.86	9.35	7.14	44.8	0.51	0.34	2.72	24	D5	4AB	13	Clinical pregnancy		First trimester pregnancy loss
1	**	28	**	28	IVF	GnRH-ANT	19.23	secondary	1	6.54	2.6	9.81	42	0.4	0.59	1.3	20	D5	4AA	12	Clinical pregnancy
2	**	27	**	32	IVF	GnRH-ANT	20.7	secondary	3	6.44	6.1	16.23	11	0.65	0.36	9.8	16	D5	6BB	11	Clinical pregnancy
1	**	29	**	30	IVF	GnRH-ANT	20.57	primary	2	6.87	7.37	10.68	50.4	0.55	0.97	1.26	13	D5	4AA	8	Clinical pregnancy
2	**	28	**	33	ICSI	GnRH-ANT	23.56	primary	3	5.87	2.96	194.22	12	1.91	0.6	8.31	18	D5	4BB	8
1	**	22	**	26	IVF	GnRH-ANT	27.1	secondary	5	6.46	2.47	9.77	31	0.53	1.09	4.79	20	D5	4AB	13	Clinical pregnancy
2	**	34	**	41	ICSI	PPOS	19.38	secondary	4	7.27	7.61	27.73	49	0.48	0.99	7.73	16	D5	5AB	8	Clinical pregnancy
2	**	27	**	32	IVF	GnRH-ANT	19.53	primary	1	7.98	5.35	6.46	27	0.27	0.6	1.21	7	D5	4AA	12	Clinical pregnancy
2	**	29	**	33	IVF	GnRH-ANT	23.83	secondary	3	6.04	6.51	41.82	50.4	0.53	0.49	10.88	31	D5	4AB	10
2	**	36	**	38	IVF	GnRH-ANT	21.44	secondary	2	7.28	2.1	6.37	39	49.4	0.45	2.38	10	D6	5AB	7
2	**	30	**	37	IVF	GnRH-ANT	20.2	secondary	5	4.22	2.58	24.56	39	0.31	1.01	3.95	20	D5	4AB	11	Clinical pregnancy
1	**	26	**	39	IVF	GnRH-ANT	21.19	secondary	1	6.53	4.95	7.44	26	0.23	0.23	6.52	16	D5	4BB	12	Biochemical miscarriage
1	**	29	**	33	IVF	GnRH-ANT	26.67	primary	2	7.2	13.45	5.56	33	0.06	0.23	10.78	23	D5	4AA	10
1	**	23	**	27	ICSI	GnRH-ANT	24.9	primary	3	3.56	4.27	15.66	39.95	0.65	1.1	5.87	24	D5	5AA	8	Clinical pregnancy
2	**	31	**	31	IVF	GnRH-ANT	20.03	secondary	4	8.07	6.75	21.04	38.25	0.73	0.47	1.87	18	D5	5AB	12	Clinical pregnancy
2	**	31	**	32	IVF	GnRH-ANT	19.92	primary	2	5.21	4.57	25.43	30.75	0.59	0.44	6.73	14	D6	5AB	10	Biochemical miscarriage
2	**	35	**	34	ICSI	PPOS	21.23	secondary	1	4.09	4.79	22.37	36	29.17	0.33	1.64	6	D5	4AB	6
1	**	32	**	36	IVF	GnRH-ANT	18.36	secondary	2	8.53	5.63	7.53	39.2	0.79	0.89	3.8	15	D5	4BB	9	Clinical pregnancy
2	**	32	**	36	ICSI	PPOS	18.36	secondary	2	8.53	5.63	7.53	39.2	22.36	17	1.48	14	D5	5AB	12
2	**	38	**	48	IVF	GnRH-ANT	20.08	secondary	0.8	9.74	3.27	8.67	41.3	0.35	0.19	1.75	8	D6	4AA	6	Clinical pregnancy		late abortion
2	**	37	**	38	ICSI	PPOS	20.02	secondary	11	9.28	5.62	36.46	47.6	0.55	0.68	2.87	9	D5	4BB	9
2	**	29	**	31	IVF	GnRH-ANT	22.89	secondary	0.5	5.85	4.18	12.01	49.7	0.46	1.21	5.76	20	D5	5BB	15
1	**	31	**	40	IVF	GnRH-ANT	21.48	primary	4	6.74	4.27	23.17	31.45	0.86	0.94	1.82	12	D5	5BA	10
1	**	30	**	34	IVF	GnRH-ANT	25.39	primary	1	8.07	7.73	14.85	21	0.7	0.5	7.03	24	D6	4AB	11	Clinical pregnancy
1	**	28	**	28	IVF	GnRH-ANT	18.83	secondary	1	7.51	5.51	12.84	32	0.81	0.32	5.96	16	D5	4AB	11	Clinical pregnancy
1	**	34	**	35	IVF	PPOS	20.7	primary	1	5.56	5.2	10.76	37.4	0.41	0.44	2	16	D5	5AB	11	Clinical pregnancy		First trimester pregnancy loss
1	**	20	**	33	IVF	GnRH-ANT	24.91	primary	3	7.98	2.1	11.32	59.5	0.43	0.45	1.11	7	D5	4BB	14	Biochemical miscarriage
1	**	30	**	32	IVF	GnRH-ANT	21.63	secondary	4	4.67	0.42	11.72	16	0.73	0.75	9.92	24	D5	5AB	17
2	**	30	**	22	IVF	GnRH-ANT	22.58	secondary	3	7.5	4.04	8.9	29	0.45	0.78	2.09	10	D5	5BA	12
2	**	26	**	30	IVF	GnRH-ANT	18.42	secondary	5	8.08	6.96	8.05	55.3		0.5	21.43	24	D5	4AA	14	Clinical pregnancy
1	**	35	**	42	ICSI	GnRH-ANT	25.97	secondary	4	6.52	2.57	10.13	26	0.77	0.34	5.87	10	D5	5BA	8	Biochemical miscarriage
2	**	34	**	41	ICSI	GnRH-ANT	25.97	secondary	4	6.52	2.57	10.13	26	0.18	0.2	5.81	16	D5	4AB	12
1	**	33	**	33	IVF	GnRH-ANT	24.75	primary	5	6.8	3.35	8.46	29.62	0.39	0.98	2.63	20	D5	5BA	9
2	**	32	**	34	ICSI	GnRH-ANT	20.2	secondary	3	7.25	4.68	7.26	32	0.46	0.82	1.33	13	D5	5BB	11	Clinical pregnancy
1	**	33	**	40	IVF	GnRH-ANT	19.68	secondary	2	7.4	13.82	17.45	44.1	0.1	0.5	1.84	16	D5	4BB	12	Clinical pregnancy
1	**	32	**	34	ICSI	GnRH-ANT	24.89	secondary	11	4.86	4.16	18	38.25	0.21	1.54	2.54	17	D5	4AB	12	Clinical pregnancy
1	**	30	**	36	IVF	GnRH-ANT	19.17	secondary	1	8.09	4.67	11.43	51.8	0.78	1.74	1.31	14	D5	4AA	14
2	**	29	**	30	ICSI	GnRH-ANT	20.78	primary	5	6.85	5.77	27.78	56	0.31	0.33	8.56	15	D5	4BA	11
1	**	25	**	29	IVF	GnRH-ANT	25.97	primary	4	5.88	6.53	15.88	51.1	0.55	0.97	1.26	8	D6	4AB	16	Clinical pregnancy
2	**	37	**	42	IVF	GnRH-ANT	20.7	secondary	1	8.62	6.45	11.02	39	0.36	0.67	5.38	14	D5	4AB	8	Clinical pregnancy
1	**	26	**	32	IVF	GnRH-ANT	24.03	secondary	5	8.35	7.11	35.57	13.88	0.84	1.01	3.94	9	D6	5AB	15	Clinical pregnancy
1	**	27	**	31	IVF	GnRH-ANT	20.45	primary	3	8.45	7.03	27.21	43.35	0.57	0.62	8.28	24	D5	5BB	10	Clinical pregnancy
1	**	38	**	48	IVF	PPOS	23.42	secondary	3	8.67	2.24	10.36	49.7	0.74	0.74	1.14	9	D5	4AB	9	Clinical pregnancy
2	**	30	**	29	IVF	GnRH-ANT	24.77	primary	3	6.76	10.93	11.9	39	0.72	1.14	10.41	31	D5	5AB	11
2	**	31	**	32	IVF	GnRH-ANT	21.78	secondary	6	7.85	6.21	16.47	39	0.07	0.19	3.68	15	D5	5AA	8
2	**	31	**	36	IVF	PPOS	23.44	primary	1	7.53	3.22	17.63	25	0.51	0.43	1.53	10	D5	5BA	10	Clinical pregnancy
1	**	38	**	40	ICSI	GnRH-ANT	19.92	secondary	3	8.6	5.34	12.89	23	0.64	1.26	3.92	20	D5	4BA	9.5	Clinical pregnancy
2	**	26	**	28	IVF	GnRH-ANT	21.76	primary	2	7.93	5.92	10.66	26	0.54	0.94	4.83	10	D5	4BB	17
1	**	31	**	42	IVF	GnRH-ANT	23.6	primary	6	4.26	4.31	9.38	46.2	0.65	0.74	2.75	8	D5	4AB	13	Clinical pregnancy
2	**	28	**	30	IVF	GnRH-ANT	25.39	secondary	2	4.77	2.85	20.38	19	0.49	0.53	8.46	24	D5	4AB	10	Clinical pregnancy
1	**	23	**	23	IVF	GnRH-ANT	18.26	primary	3	9.23	2.29	17.64	39.9	2.89	0.57	3.89	14	D5	4AA	10	Clinical pregnancy
2	**	37	**	40	IVF	PPOS	22.6	secondary	5	3.52	3.57		32	3.08		8.05	5	D5	5AA	11
2	**	31	**	38	IVF	GnRH-ANT	24.52	secondary	1	7.13	6.52	6.59	39.9	0.61	0.28	8.75	22	D6	5BB	12
2	**	31	**	28	IVF	GnRH-ANT	22.04	primary	2	6.84	5.25	21.48	39	0.9	0.64	9.07	21	D5	4AA	12
1	**	34	**	39	IVF	PPOS	22.07	secondary	1	7.91	4.81	12.94	34	3.71	0.64	15.63	25	D5	4BB	14	Clinical pregnancy
2	**	27	**	29	IVF	GnRH-ANT	19.53	secondary	3	5.94	12.22	16.22	39.2	1.29	0.65	6.69	31	D6	5BB	7
1	**	28	**	28	IVF	GnRH-ANT	27.12	secondary	0.1	6.21	12.55	11.42	34	0.6	0.9	2.79	10	D5	4AB	10	Biochemical miscarriage
1	**	33	**	37	IVF	GnRH-ANT	21.48	secondary	1	6.54	8.32	12.3	37.4	0.28	0.62	3.04	20	D5	4AB	11	Clinical pregnancy
1	**	30	**	30	ICSI	GnRH-ANT	20.31	secondary	1	5.79	4.51	13.53	40.8	0.29	0.42	2.62	10	D5	5BB	9	Clinical pregnancy
1	**	27	**	33	ICSI	GnRH-ANT	20.2	primary	2	4.92	4.94	19.46	46.2	0.15	0.86	4.83	8	D5	5AB	9	Clinical pregnancy
2	**	29	**	31	IVF	GnRH-ANT	18.16	primary	2	6.79	4.46	9.12	35	0.56	0.76	7.12	9	D5	5BA	12	Clinical pregnancy
1	**	39	**	39	IVF	GnRH-ANT	24.69	secondary	2	9.42	4.32	8.26	26	1.25	0.84	7.11	24	D5	5AB	11	Biochemical miscarriage
1	**	31	**	29	IVF	GnRH-ANT	19.53	secondary	2	8.83	3.34	15.09	12	0.5	1.23	3.33	12	D6	4BC	10	Clinical pregnancy
1	**	31	**	30	ICSI	GnRH-ANT	20.03	secondary	1	4.65	2.83	4.6	26	1.04	0.8	2.85	24	D6	4AA	10	Biochemical miscarriage
1	**	28	**	28	IVF	GnRH-ANT	22.03	secondary	1	7.32	1.86	5.51	39.2	0.58	0.37	5.3	24	D6	4AB	7	Clinical pregnancy
2	**	26	**	32	IVF	GnRH-ANT	27.55	primary	2	6.3	3.12	21.48	31	0.33	0.29	1.69	13	D5	4AA	12
1	**	25	**	27	IVF	GnRH-ANT	23.73	primary	4.5	3.98	3.79	8.12	23.82	1.1	0.96	9.34	24	D5	4BB	10	Clinical pregnancy
1	**	32	**	30	IVF	GnRH-ANT	21.79	secondary	3	6.39	5.23	15.6	45.5	0.51	0.35	2.88	14	D5	5BA	8	Clinical pregnancy		First trimester pregnancy loss
1	**	31	**	34	IVF	GnRH-ANT	18.13	secondary	2	5.72	4.64	23.09	33	0.54	1.59	12.02	24	D5	4AB	11
2	**	32	**	34	IVF	PPOS	21.09	secondary	5	7.8	2.01	26.14	30	1.17	0.51	3.29	10	D6	4AA	11	Clinical pregnancy
2	**	31	**	32	IVF	GnRH-ANT	19.53	primary	7	8.23	3.91	4.18	43.4	0.59	0.54	1.8	14	D5	4AA	12	Clinical pregnancy
2	**	32	**	32	ICSI	GnRH-ANT	19.53	primary	7	8.23	3.91	4.18	43.4	0.59	0.54	1.8	11	D5	5BB	10	Clinical pregnancy
1	**	26	**	27	IVF	GnRH-ANT	19.53	secondary	3	6.76	3.51	7.06	29	0.56	0.97	4.46	16	D6	5AA	8	Clinical pregnancy
1	**	29	**	33	IVF	GnRH-ANT	18.03	primary	1	9.3	3.92	18.16	36.4	27.79	0.5	10.33	15	D5	4AB	11
1	**	34	**	54	IVF	GnRH-ANT	24.7	secondary	4	8.49	3.1	6.7	26	0.36	0.47	2.87	20	D6	4AB	15
2	**	20	**	29	ICSI	GnRH-ANT	18.8	primary	1	6.27	1.9	40.85	31	0.84	0.64	2.68	19	D5	4BB	14
1	**	25	**	30	ICSI	GnRH-ANT	27.78	secondary	1	5.04	7.78	12.07	17	9.95	0.93	2.91	12	D5	5AB	12	Clinical pregnancy
2	**	30	**	31	IVF	GnRH-ANT	18.03	secondary	1	5.91	3.61	38.03	46.9	0.28	0.9	7.85	29	D5	4AA	10	Clinical pregnancy
1	**	29	**	34	ICSI	GnRH-ANT	23	primary	7	3.93	1.94	12.8	40.8	0.46	0.52	3.9	18	D5	4AB	15	Clinical pregnancy
2	**	29	**	29	IVF	GnRH-ANT	24.03	primary	3	6.7	3.5	14.24	24	0.41	0.53	4.33	12	D5	5BA	14
1	**	23	**	25	IVF	GnRH-ANT	18.83	primary	2	7.31	3.14	10.74	52.5	0.21	0.38	1.28	8	D6	4AA	12	Clinical pregnancy
2	**	27	**	28	ICSI	GnRH-ANT	20.31	primary	2	5.29	3.01	21.03	27.2	48.5	0.38	5.94	20	D6	5AA	16	Clinical pregnancy
2	**	26	**	28	IVF	GnRH-ANT	22.6	primary	2	7.53	4.91	7.99	25	0.39	0.53	1.89	18	D5	5AA	10	Clinical pregnancy
2	**	29	**	32	ICSI	GnRH-ANT	25.48	primary	1	6.44	6.47		39.2	0.77	9.7	6.45	24	D5	5BA	11
2	**	22	**	33	IVF	GnRH-ANT	24.2	secondary	0.5	5.87	8.3	11.63	23	0.33	0.1	3.83	14	D5	4bb	10	Clinical pregnancy	Ectopic pregnancy
1	**	34	**	50	IVF	GnRH-ANT	22.68	secondary	5	7.82	2.93	7.29	34	0.36	0.38	3.01	14	D5	4AB	12	Clinical pregnancy
2	**	33	**	31	IVF	PPOS	19.37	primary	11	6.99	1.37	17.42	36	0.43	0.61	5.82	24	D5	5BB	12	Biochemical miscarriage
1	**	20	**	29	IVF	GnRH-ANT	18.31	primary	3	6.78	5.43	31	36.55	0.25	0.29	1.42	6	D5	4AB	15	Clinical pregnancy
2	**	32	**	33	IVF	PPOS	19.95	primary	3	6.22	5.64	16.9	40	0.67	0.42	12.73	18	D5	5AA	13
1	**	25	**	30	ICSI	GnRH-ANT	24.03	primary	1	4.81	5.62	10.63	36	0.44	0.54	4.53	15	D5	4AA	11
1	**	30	**	30	IVF	GnRH-ANT	19.88	primary	3	5.99	2.53	12.65	30	0.49	0.15	2.7	11	D5	5BB	15	Clinical pregnancy
2	**	24	**	26	IVF	GnRH-ANT	19.53	primary	1	5.54	7.32	14.8	33	0.61	0.27	3.55	24	D5	4AA	10	Clinical pregnancy
1	**	27	**	29	ICSI	GnRH-ANT	19.83	primary	2	4.87	4.95	15.6	37.4	0.9	0.59	5.58	22	D5	5AA	12	Biochemical miscarriage
2	**	34	**	38	IVF	GnRH-ANT	21.78	secondary	8	7.29	4.79	10.18	37.8	0.44	0.6	5.04	15	D5	5AA	9	Clinical pregnancy
2	**	29	**	33	IVF	GnRH-ANT	24.61	secondary	2	5.11	3.57	36.86	27	0.82	0.96	2.68	20	D6	5AB	14
2	**	31	**	32	ICSI	PPOS	23.44	secondary	1	6.31	4.38	10.86	32	0.51	0.46	6.57	15	D5	4BB	8
2	**	34	**	29	IVF	GnRH-ANT	21.48	secondary	1	8.51	3.81	5.77	38	0.47	0.63	3.19	15	D5	4AB	13	Clinical pregnancy
2	**	32	**	33	IVF	PPOS	25.39	primary	2	7.02	4.68	9.65	34.94	0.32	0.8	2.72	13	D5	5AA	13
1	**	26	**	33	IVF	GnRH-ANT	24.77	primary	2	5.16	7.57	12.93	26	0.79	0.74	2.7	12	D5	5aA	9	Clinical pregnancy		First trimester pregnancy loss
2	**	23	**	25	IVF	GnRH-ANT	19.56	primary	1	6.91	5.61	15.41	27	0.32	0.47	6.81	14	D6	4AA	11	Clinical pregnancy
2	**	33	**	34	IVF	GnRH-ANT	24.39	primary	1	7.15	3.6	8.12	35	0.83	1.39	1.17	9	D6	5CB	12
1	**	37	**	40	IVF	PPOS	22.9	secondary	2	4.46	3.19	17.41	33	0.38	0.27	3.48	24	D5	4AA	15
1	**	37	**	40	ICSI	GnRH-ANT	22.9	secondary	2	4.46	3.19	17.41	33	4.87	0.14	3.17	20	D5	4AA	10	Clinical pregnancy
2	**	30	**	30	IVF	GnRH-ANT	20.32	secondary	2	7.78	2.45	26.78	25	0.48	0.49	2.48	13	D5	4AA	11	Clinical pregnancy
2	**	32	**	33	IVF	PPOS	22.23	secondary	3	2.25	0.59	10.87	35	0.89	0.56	4.3	24	D5	4AB	7
2	**	38	**	42	IVF	PPOS	22.15	secondary	1	5.74	3.1	4.78	32.25	0.67	0.41	4.96	14	D5	4AB	7
1	**	27	**	29	IVF	GnRH-ANT	19.53	primary	2	6.79	5.23	11.83	39.95	0.46	0.38	5.34	10	D6	4AB	10	Clinical pregnancy		First trimester pregnancy loss
2	**	34	**	33	IVF	GnRH-ANT	19.53	primary	8	5.57	7.24	14.6	29	0.36	0.4	1.88	13	D6	4BB	8
1	**	20	**	26	IVF	GnRH-ANT	20.43	primary	1	5.47	2.31	12.54	43.35	0.03	0.18	1.56	14	D5	4AA	11
2	**	28	**	29	ICSI	GnRH-ANT	23.05	primary	6	7.23	5.84	11.32	39	1.06	0.5	4.92	30	D6	4AA	14
2	**	23	**	32	IVF	GnRH-ANT	27.04	primary	3	5.74	10.32	23.25	44.1	1.19	0.64	13.51	22	D6	4BB	9	Clinical pregnancy
2	**	26	**	30	ICSI	GnRH-ANT	18.52	secondary	1	7.26	5.39	20.13	37.1	0.27	1.78	2.69	16	D6	4AB	8	Clinical pregnancy
2	**	26	**	31	IVF	GnRH-ANT	18.52	secondary	1	7.26	5.39	20.13	37.1	0.27	1.78	2.69	16	D5	5BB	8
1	**	35	**	37	IVF	GnRH-ANT	21.33	secondary	6	6.36	4.41	10.4	34.85	0.22	0.3	2.12	11	D5	4BB	8	Clinical pregnancy
2	**	31	**	33	IVF	GnRH-ANT	22.03	secondary	1	7.2	5.98	5.85	43.4	0.35	0.27	2.43	15	D5	4AB	14
2	**	29	**	34	IVF	GnRH-ANT	22.83	secondary	2	7.01	4.61	9.8	46.9	0.73	0.35	5.02	24	D5	5AB	9	Biochemical miscarriage
2	**	33	**	37	ICSI	PPOS	23.44	secondary	3	6.99	4.05	11.7	39	0.65	0.46	4.02	13	D5	4AB	10	Biochemical miscarriage
2	**	25	**	24	IVF	GnRH-ANT	20.57	primary	3	7.28	8.75	17.5	56.7	1.37	0.22	9.61	15	D5	4AB	12	Biochemical miscarriage
1	**	30	**	28	ICSI	GnRH-ANT	22.06	secondary	3	6.83	2.51	14.54	11	0.25	0.35	2.67	15	D5	4AA	14	Clinical pregnancy
2	**	28	**	30	ICSI	GnRH-ANT	18	secondary	1	9.86	7.55	11.35	39	0.32	0.43	3.9	18	D5	4AB	10	Clinical pregnancy		First trimester pregnancy loss
1	**	34	**	32	ICSI	GnRH-ANT	20.4	secondary	3	4.26	4.91	7.51	28	0.68	0.63	5.54	24	D5	4Ba	10	Clinical pregnancy
1	**	30	**	38	ICSI	GnRH-ANT	22.22	secondary	4	7.29	4.45	7.92	33	0.44	0.58	12.98	24	D5	5Aa	13	Clinical pregnancy
1	**	25	**	29	IVF	GnRH-ANT	21.37	secondary	5	6.12	2.78	20.37	52.5	25.04	0.32	2.2	16	D5	5AA	8	Clinical pregnancy
2	**	32	**	46	IVF	PPOS	18.9	secondary	5	7.47	5.46	11.66	16	0.36	0.2	2.65	13	D5	4AB	10	Clinical pregnancy
2	**	31	**	30	IVF	GnRH-ANT	20.25	secondary	3	7.59	2.48	15.57	30.75	0.61	1.51	3.72	11	D5	4AB	12	Biochemical miscarriage
1	**	34	**	40	IVF	GnRH-ANT	18.03	secondary	2	8.35	7.4	18.75	36.55	0.17	0.12	3.82	11	D6	4BB	11	Clinical pregnancy
1	**	35	**	36	IVF	PPOS	25.04	secondary	8	4.27	2.95	4.62	33	0.03	0.2	5.63	18	D5	4AA	13	Clinical pregnancy
1	**	32	**	48	IVF	GnRH-ANT	19.53	primary	5	6.3	8.11	12.54	35.7	0.62	0.18	6.11	18	D5	4AA	17	Clinical pregnancy
2	**	22	**	29	IVF	GnRH-ANT	23.03	primary	1	5.5	3.69	27.86	34	0.73	0.32	3.5	12	D5	5AB	12	Clinical pregnancy		First trimester pregnancy loss
1	**	29	**	23	IVF	GnRH-ANT	26.67	secondary	4	4.79	3.62	9.53	37.4	0.71	0.54	3.84	16	D5	5BA	12	Biochemical miscarriage
2	**	27	**	28	IVF	GnRH-ANT	22.89	primary	4	6.81	12.12	13.95	67	0.37	0.3	6.89	18	D5	4BC	10	Clinical pregnancy
1	**	21	**	27	IVF	GnRH-ANT	18.75	primary	1	7.69	5.11	11.82	40.8	0.23	1.33	5.2	16	D5	5AA	12	Clinical pregnancy		First trimester pregnancy loss
1	**	29	**	29	IVF	GnRH-ANT	23.24	primary	2	5.86	3.25	23.33	16	0.49	0.42	8.6	15	D6	4BA	10
